# Supplementary material for: ﻿Sinoseneciotongziensis (Asteraceae), a new species from north Guizhou, China
Source: PhytoKeys. 2025 Feb 20;252:187–96. doi: 10.3897/phytokeys.252.141719 (PMC11868800; doi:10.3897/phytokeys.252.141719)
Supplement: XML Treatment for Sinosenecio tongziensis [file phytokeys.252.141719-treatment1.xml]

<!DOCTYPE tp:taxon-treatment
  PUBLIC "-//TaxonX//DTD Taxonomic Treatment Publishing DTD v0 20100105//EN" "tax-treatment-NSO.dtd">
<tp:taxon-treatment xmlns:tp="http://www.plazi.org/taxpub"><tp:treatment-meta><kwd-group><label>Taxon classification</label><kwd>
                <named-content content-type="kingdom">Plantae</named-content>
              </kwd><kwd>
                <named-content content-type="order">Asterales</named-content>
              </kwd><kwd>
                <named-content content-type="family">Asteraceae</named-content>
              </kwd></kwd-group><mixed-citation publication-type="journal"><person-group><name><surname>Zhang</surname><given-names>Ren-Bo</given-names></name><name><surname>Deng</surname><given-names>Tan</given-names></name><name><surname>Liu</surname><given-names>Ying</given-names></name><name><surname>Xie</surname><given-names>Da-Jun</given-names></name><name><surname>Wei</surname><given-names>Ruo-Xun</given-names></name><name><surname>He</surname><given-names>Lin</given-names></name><name><surname>Dou</surname><given-names>Quan-Li</given-names></name><name><surname>Qian</surname><given-names>Zheng-Min</given-names></name></person-group><article-title>﻿<italic><tp:taxon-name><tp:taxon-name-part taxon-name-part-type="genus" reg="Sinosenecio">Sinosenecio</tp:taxon-name-part><tp:taxon-name-part taxon-name-part-type="species" reg="tongziensis">tongziensis</tp:taxon-name-part></tp:taxon-name></italic> (<tp:taxon-name><tp:taxon-name-part taxon-name-part-type="family">Asteraceae</tp:taxon-name-part></tp:taxon-name>), a new species from north Guizhou, China</article-title><source>PhytoKeys</source><day>20</day><month>02</month><year>2025</year><volume>252</volume><fpage>187</fpage><lpage>196</lpage><pub-id pub-id-type="doi">10.3897/phytokeys.252.141719</pub-id></mixed-citation></tp:treatment-meta><tp:nomenclature><label>﻿</label><tp:taxon-name>
              <object-id xmlns:xlink="http://www.w3.org/1999/xlink" content-type="arpha" xlink:type="simple">5DF5DC9E-D986-5637-AA20-2B9DD5F58A93</object-id>
              <tp:taxon-name-part taxon-name-part-type="genus" reg="Sinosenecio">Sinosenecio</tp:taxon-name-part>
              <tp:taxon-name-part taxon-name-part-type="species" reg="tongziensis">tongziensis</tp:taxon-name-part>
              <object-id xmlns:xlink="http://www.w3.org/1999/xlink" content-type="ipni" xlink:type="simple">urn:lsid:ipni.org:names:77356936-1</object-id>
            </tp:taxon-name><tp:taxon-authority>R.B.Zhang, Tan Deng &amp; Ying Liu</tp:taxon-authority><tp:taxon-status xmlns:xlink="http://www.w3.org/1999/xlink" xlink:type="simple">sp. nov.</tp:taxon-status><xref ref-type="fig" rid="F1">Figs 1</xref><xref ref-type="fig" rid="F2">, 2</xref></tp:nomenclature><tp:treatment-sec sec-type="material" id="SECID0E4MAC"><title>Type.</title><p>China • Guizhou Province, Tongzi County, Guancang Town, Xianrenshan Mountain, elev. 1,200–1,300 m, growing on slopes beneath forests in karst areas, 27 April 2020, Chong-Bo Ma ZRB1607 (fl.) (<bold><italic>holotype</italic></bold>: ZY!; <bold><italic>isotype</italic></bold>: PE!), • 5 May 2024, Ren-Bo Zhang ZRB2661 (fl.) (<bold><italic>paratype</italic></bold>: ZY!, SCFI!), • 25 May 2024, Ren-Bo Zhang ZRB2676 (fr.) (<bold><italic>paratype</italic></bold>: ZY!).</p></tp:treatment-sec><tp:treatment-sec sec-type="diagnosis" id="SECID0EPNAC"><title>Diagnosis.</title><p>Resembles <italic><tp:taxon-name><tp:taxon-name-part taxon-name-part-type="genus" reg="Sinosenecio">S.</tp:taxon-name-part><tp:taxon-name-part taxon-name-part-type="species" reg="changii">changii</tp:taxon-name-part></tp:taxon-name></italic> in the subscapigerous habit, ovate-oblong and pinnately veined leaf lamina, and simple to compound terminal corymbs, but differs by membranous leaf lamina (vs. papery), 8–10 lateral veins (vs. 10–18), and stems and leaves pubescent with 2–5 mm long, uniseriate, spreading hairs (vs. sparsely white arachnoid to densely white tomentose) (Table <xref ref-type="table" rid="T1">1</xref>).</p><fig id="F1" position="float" orientation="portrait"><object-id xmlns:xlink="http://www.w3.org/1999/xlink" content-type="doi" xlink:type="simple">10.3897/phytokeys.252.141719.figure1</object-id><object-id xmlns:xlink="http://www.w3.org/1999/xlink" content-type="arpha" xlink:type="simple">832BEAA2-F87F-5315-9598-7F9E55973BA5</object-id><label>Figure 1.</label><caption><p>Line drawing of <italic><tp:taxon-name><tp:taxon-name-part taxon-name-part-type="genus" reg="Sinosenecio">Sinosenecio</tp:taxon-name-part><tp:taxon-name-part taxon-name-part-type="species" reg="tongziensis">tongziensis</tp:taxon-name-part></tp:taxon-name></italic><bold>A</bold> habit <bold>B</bold> a disk floret <bold>C</bold> a ray floret <bold>D</bold> top view of a capitulum <bold>E</bold> involucre <bold>F</bold> stamens. All from <italic>Chong-Bo Ma ZRB1607</italic> (PE, ZY). Drawn by Tan Deng.</p></caption><graphic xmlns:xlink="http://www.w3.org/1999/xlink" xlink:href="phytokeys-252-187_article-141719__-g001.jpg" position="float" orientation="portrait" xlink:type="simple" id="oo_1256547.jpg"><uri content-type="original_file" xlink:type="simple">https://binary.pensoft.net/fig/1256547</uri></graphic></fig><table-wrap id="T1" position="float" orientation="portrait"><label>Table 1.</label><caption><p>Comparison of <italic><tp:taxon-name><tp:taxon-name-part taxon-name-part-type="genus" reg="Sinosenecio">Sinosenecio</tp:taxon-name-part><tp:taxon-name-part taxon-name-part-type="species" reg="tongziensis">tongziensis</tp:taxon-name-part></tp:taxon-name></italic> and <italic><tp:taxon-name><tp:taxon-name-part taxon-name-part-type="genus" reg="Sinosenecio">S.</tp:taxon-name-part><tp:taxon-name-part taxon-name-part-type="species" reg="changii">changii</tp:taxon-name-part></tp:taxon-name></italic>.</p></caption><table id="TID0EB5AE" rules="all"><tbody><tr><th rowspan="1" colspan="1">Characters</th><th rowspan="1" colspan="1">
                      <italic>
                        <tp:taxon-name><tp:taxon-name-part taxon-name-part-type="genus" reg="Sinosenecio">S.</tp:taxon-name-part><tp:taxon-name-part taxon-name-part-type="species" reg="tongziensis">tongziensis</tp:taxon-name-part></tp:taxon-name>
                      </italic>
                    </th><th rowspan="1" colspan="1">
                      <italic>
                        <tp:taxon-name><tp:taxon-name-part taxon-name-part-type="genus" reg="Sinosenecio">S.</tp:taxon-name-part><tp:taxon-name-part taxon-name-part-type="species" reg="changii">changii</tp:taxon-name-part></tp:taxon-name>
                      </italic>
                    </th></tr><tr><td rowspan="1" colspan="1">Number of cauline leaf</td><td rowspan="1" colspan="1">0</td><td rowspan="1" colspan="1">usually 1</td></tr><tr><td rowspan="1" colspan="1">Indumentum on stems and leaves</td><td rowspan="1" colspan="1">Villous with 2–5 mm long, uniseriate, spreading hairs</td><td rowspan="1" colspan="1">Sparsely white arachnoid to densely white tomentose</td></tr><tr><td rowspan="1" colspan="1">Length of petiole</td><td rowspan="1" colspan="1">3–9 cm</td><td rowspan="1" colspan="1">2.5–4 cm</td></tr><tr><td rowspan="1" colspan="1">Shape of lamina</td><td rowspan="1" colspan="1">Ovate, obovate, or ovate-oblong</td><td rowspan="1" colspan="1">Ovate-oblong</td></tr><tr><td rowspan="1" colspan="1">Size of lamina</td><td rowspan="1" colspan="1">4–14 × 3–10 cm</td><td rowspan="1" colspan="1">2.5–9 × 2–6 cm</td></tr><tr><td rowspan="1" colspan="1">Texture of lamina</td><td rowspan="1" colspan="1">Membranous</td><td rowspan="1" colspan="1">Papery</td></tr><tr><td rowspan="1" colspan="1">Morphology of lamina margin</td><td rowspan="1" colspan="1">Long ciliate</td><td rowspan="1" colspan="1">Not ciliate</td></tr><tr><td rowspan="1" colspan="1">Length of peduncle</td><td rowspan="1" colspan="1">1–5 cm</td><td rowspan="1" colspan="1">1–4.5 cm</td></tr><tr><td rowspan="1" colspan="1">Shape of involucre</td><td rowspan="1" colspan="1">Campanulate</td><td rowspan="1" colspan="1">Broadly campanulate to hemispheric</td></tr><tr><td rowspan="1" colspan="1">Number of phyllaries</td><td rowspan="1" colspan="1">13</td><td rowspan="1" colspan="1">13</td></tr><tr><td rowspan="1" colspan="1">Number of ray florets</td><td rowspan="1" colspan="1">10–13</td><td rowspan="1" colspan="1">12–18</td></tr><tr><td rowspan="1" colspan="1">Achene length</td><td rowspan="1" colspan="1">1.6–2.0 mm</td><td rowspan="1" colspan="1">ca. 1.5 mm</td></tr><tr><td rowspan="1" colspan="1">Flowering</td><td rowspan="1" colspan="1">Apr–May</td><td rowspan="1" colspan="1">May–Jul</td></tr><tr><td rowspan="1" colspan="1">Fruiting</td><td rowspan="1" colspan="1">May–Jun</td><td rowspan="1" colspan="1">Jun–Aug</td></tr><tr><td rowspan="1" colspan="1">Distribution</td><td rowspan="1" colspan="1">N Guizhou</td><td rowspan="1" colspan="1">S Chongqing, N Guizhou, SE Sichuan</td></tr></tbody></table></table-wrap></tp:treatment-sec><tp:treatment-sec sec-type="description" id="SECID0EPGAE"><title>Description.</title><p><bold><italic>Herbs</italic></bold>, scapigerous. Fresh <bold><italic>rhizomes</italic></bold> 6–16 mm in diam., clad in persistent brown petiole bases. <bold><italic>Stems</italic></bold> 1 to 3, erect, scapiform, 15–40 cm tall, ribbed, villous with 2–5 mm long, uniseriate, spreading hairs. <bold><italic>Leaves</italic></bold> several, radical, rosulate, densely villous as the stems; petiole 3–9 cm long; blade (broadly) ovate, obovate, or ovate-oblong, 4–14 × 3–10 cm, membranous, villous, densely so along veins, pinnately veined, lateral veins 4–5 pairs, base cordate, margin repand with mucronulate teeth, long ciliate. <bold><italic>Capitula</italic></bold> 4–29, arranged in terminal simple to compound corymbs; peduncles 1–5 cm long, slender, (sparsely) pubescent, with 3–20 mm long, linear or linear-spatulate bracts. <bold><italic>Involucres</italic></bold> campanulate, 4–7 × 4–7 mm, not calyculate; phyllaries ca. 13, lanceolate, oblanceolate or subelliptic, 4–6 × 1–1.6 mm, herbaceous with membranous margins, abaxially pubescent with uniseriate, spreading hairs, apically acuminate, ciliate at the apex and on upper margin. <bold><italic>Ray florets</italic></bold> 10–13; corolla tube 2.5–3.5 mm long, glabrous; ray yellow, oblong, 7–10 × 1.2–2.2 mm, 4-veined, apically 3-denticulate. <bold><italic>Disk florets</italic></bold> many; corolla yellow, 4–6 mm long, with 2–3 mm tube and campanulate limb; lobes ovate-lanceolate, ca. 0.8 mm long, apically acute. <bold><italic>Anthers</italic></bold> oblong, ca. 1.1 mm long, base obtuse to rounded, appendages lanceolate. <bold><italic>Styles</italic></bold> ca. 2.5 mm long in ray florets and 4–4.5 mm long in disk florets, branches recurved, ca. 0.8 mm long. <bold><italic>Achenes</italic></bold> cylindric, 1.6–2.0 mm long, inconspicuously ridged, glabrous. <bold><italic>Pappus</italic></bold> capillary-form, uniform, white, persistent, 2.4–4.0 mm long.</p><fig id="F2" position="float" orientation="portrait"><object-id xmlns:xlink="http://www.w3.org/1999/xlink" content-type="doi" xlink:type="simple">10.3897/phytokeys.252.141719.figure2</object-id><object-id xmlns:xlink="http://www.w3.org/1999/xlink" content-type="arpha" xlink:type="simple">B45AF2D8-A4AC-5DE9-B68F-F4F7AA0EBA74</object-id><label>Figure 2.</label><caption><p><italic><tp:taxon-name><tp:taxon-name-part taxon-name-part-type="genus" reg="Sinosenecio">Sinosenecio</tp:taxon-name-part><tp:taxon-name-part taxon-name-part-type="species" reg="tongziensis">tongziensis</tp:taxon-name-part></tp:taxon-name></italic><bold>A</bold> habitat <bold>B</bold> habit <bold>C</bold> rhizome and fibrous roots <bold>D</bold> close-up of a petiole <bold>E</bold> adaxial (left) and abaxial (right) leaf surface <bold>F</bold> inflorescence (Photographed by Ying Liu and R.B. Zhang).</p></caption><graphic xmlns:xlink="http://www.w3.org/1999/xlink" xlink:href="phytokeys-252-187_article-141719__-g002.jpg" position="float" orientation="portrait" xlink:type="simple" id="oo_1256548.jpg"><uri content-type="original_file" xlink:type="simple">https://binary.pensoft.net/fig/1256548</uri></graphic></fig></tp:treatment-sec><tp:treatment-sec sec-type="description" id="SECID0ENKAE"><title>Floral micromorphological characters.</title><p>The filament collar of <italic><tp:taxon-name><tp:taxon-name-part taxon-name-part-type="genus" reg="Sinosenecio">S.</tp:taxon-name-part><tp:taxon-name-part taxon-name-part-type="species" reg="tongziensis">tongziensis</tp:taxon-name-part></tp:taxon-name></italic> consisted of uniformly sized cells (Fig. <xref ref-type="fig" rid="F3">3E</xref>), and the anther endothecial cell wall thickenings were polarized and radial (Fig. <xref ref-type="fig" rid="F3">3F</xref>), lending strong support for the phylogenetic affiliation of <italic><tp:taxon-name><tp:taxon-name-part taxon-name-part-type="genus" reg="Sinosenecio">S.</tp:taxon-name-part><tp:taxon-name-part taxon-name-part-type="species" reg="tongziensis">tongziensis</tp:taxon-name-part></tp:taxon-name></italic> in subtribe <tp:taxon-name><tp:taxon-name-part taxon-name-part-type="subtribe">Tephroseridinae</tp:taxon-name-part></tp:taxon-name> (see below).</p><fig id="F3" position="float" orientation="portrait"><object-id xmlns:xlink="http://www.w3.org/1999/xlink" content-type="doi" xlink:type="simple">10.3897/phytokeys.252.141719.figure3</object-id><object-id xmlns:xlink="http://www.w3.org/1999/xlink" content-type="arpha" xlink:type="simple">72A3F395-DFFB-5519-9BF1-93B26FECB1C8</object-id><label>Figure 3.</label><caption><p>Capitulum, florets, achenes, and floral micromorphological characters of <italic><tp:taxon-name><tp:taxon-name-part taxon-name-part-type="genus" reg="Sinosenecio">Sinosenecio</tp:taxon-name-part><tp:taxon-name-part taxon-name-part-type="species" reg="tongziensis">tongziensis</tp:taxon-name-part></tp:taxon-name></italic><bold>A</bold> side view of a capitulum <bold>B</bold> longitudinal section of a capitulum <bold>C</bold> from left to right, a ray floret, two disc florets, and abaxial surface of a phyllary <bold>D</bold> achenes <bold>E</bold> uniformly-sized cells of filament collar <bold>F</bold> polarized and radial anther endothecial cell wall thickenings (Photographed by Ying Liu and R.B. Zhang).</p></caption><graphic xmlns:xlink="http://www.w3.org/1999/xlink" xlink:href="phytokeys-252-187_article-141719__-g003.jpg" position="float" orientation="portrait" xlink:type="simple" id="oo_1256549.jpg"><uri content-type="original_file" xlink:type="simple">https://binary.pensoft.net/fig/1256549</uri></graphic></fig></tp:treatment-sec><tp:treatment-sec sec-type="phenology" id="SECID0EKNAE"><title>Phenology.</title><p>Flowering from April to May, fruiting from May to June.</p></tp:treatment-sec><tp:treatment-sec sec-type="etymology" id="SECID0EPNAE"><title>Etymology.</title><p>The specific epithet is derived from the type locality, Tongzi County, Guizhou Province, China.</p></tp:treatment-sec><tp:treatment-sec sec-type="Vernacular name" id="SECID0EUNAE"><title>Vernacular name.</title><p>The proposed Chinese name is “桐梓蒲儿根”, pronounced as “tóng zǐ pú ér gēn”.</p></tp:treatment-sec><tp:treatment-sec sec-type="distribution" id="SECID0EZNAE"><title>Distribution and ecology.</title><p>The new species is endemic to Guizhou Province and is currently known only from the type locality, Xianrenshan Mountain, Tongzi County. It grows on slopes beneath the forests in karst areas at elevations of 1,200–1,300 m.</p></tp:treatment-sec><tp:treatment-sec sec-type="conservation status" id="SECID0E5NAE"><title>Conservation status.</title><p><italic><tp:taxon-name><tp:taxon-name-part taxon-name-part-type="genus" reg="Sinosenecio">Sinosenecio</tp:taxon-name-part><tp:taxon-name-part taxon-name-part-type="species" reg="tongziensis">tongziensis</tp:taxon-name-part></tp:taxon-name></italic> is currently recorded only at the type locality. Thousands of individuals are scattered across the mid-slope and at the base of the mountain, with approximately 600 to 700 mature individuals. Given its narrow distribution and relatively low number of mature plants, <italic><tp:taxon-name><tp:taxon-name-part taxon-name-part-type="genus" reg="Sinosenecio">S.</tp:taxon-name-part><tp:taxon-name-part taxon-name-part-type="species" reg="tongziensis">tongziensis</tp:taxon-name-part></tp:taxon-name></italic> may be more appropriately categorized as vulnerable (<abbrev xmlns:xlink="http://www.w3.org/1999/xlink" xlink:title="vulnerable" id="ABBRID0E1OAE" xlink:type="simple">VU</abbrev>) according to the IUCN Red List Categories and Criteria (<xref ref-type="bibr" rid="B7">IUCN Standards and Petitions Committee 2022</xref>).</p></tp:treatment-sec><tp:treatment-sec sec-type="Phylogenetic affiliation" id="SECID0ECPAE"><title>Phylogenetic affiliation.</title><p>In the phylogenetic tree, <italic><tp:taxon-name><tp:taxon-name-part taxon-name-part-type="genus" reg="Nemosenecio">Nemosenecio</tp:taxon-name-part></tp:taxon-name></italic> and <italic><tp:taxon-name><tp:taxon-name-part taxon-name-part-type="genus" reg="Tephroseris">Tephroseris</tp:taxon-name-part></tp:taxon-name></italic> were resolved as monophyletic (Fig. <xref ref-type="fig" rid="F4">4</xref>). Together with some species of <italic><tp:taxon-name><tp:taxon-name-part taxon-name-part-type="genus" reg="Sinosenecio">Sinosenecio</tp:taxon-name-part></tp:taxon-name></italic>, these genera constituted a well-resolved clade representing subtribe <tp:taxon-name><tp:taxon-name-part taxon-name-part-type="subtribe">Tephroseridinae</tp:taxon-name-part></tp:taxon-name> (Fig. <xref ref-type="fig" rid="F4">4</xref>), conforming to previous studies (<xref ref-type="bibr" rid="B21">Wang et al. 2009</xref>; <xref ref-type="bibr" rid="B17">Ren et al. 2017</xref>; <xref ref-type="bibr" rid="B22">Zou et al. 2020</xref>). Despite its close resemblance to <italic><tp:taxon-name><tp:taxon-name-part taxon-name-part-type="genus" reg="Sinosenecio">S.</tp:taxon-name-part><tp:taxon-name-part taxon-name-part-type="species" reg="changii">changii</tp:taxon-name-part></tp:taxon-name></italic>, <italic><tp:taxon-name><tp:taxon-name-part taxon-name-part-type="genus" reg="Sinosenecio">S.</tp:taxon-name-part><tp:taxon-name-part taxon-name-part-type="species" reg="tongziensis">tongziensis</tp:taxon-name-part></tp:taxon-name></italic> instead formed a weakly supported lineage (<abbrev xmlns:xlink="http://www.w3.org/1999/xlink" xlink:title="Bayesian posterior probabilities" id="ABBRID0EKRAE" xlink:type="simple">PP</abbrev> = 0.6) with <italic><tp:taxon-name><tp:taxon-name-part taxon-name-part-type="genus" reg="Sinosenecio">S.</tp:taxon-name-part><tp:taxon-name-part taxon-name-part-type="species" reg="bodinieri">bodinieri</tp:taxon-name-part></tp:taxon-name></italic> (Vaniot) B. Nordenstam, <italic><tp:taxon-name><tp:taxon-name-part taxon-name-part-type="genus" reg="Sinosenecio">S.</tp:taxon-name-part><tp:taxon-name-part taxon-name-part-type="species" reg="confervifer">confervifer</tp:taxon-name-part></tp:taxon-name></italic> (H. Léveillé) Y. Liu &amp; Q. E. Yang, <italic><tp:taxon-name><tp:taxon-name-part taxon-name-part-type="genus" reg="Sinosenecio">S.</tp:taxon-name-part><tp:taxon-name-part taxon-name-part-type="species" reg="nanchuanicus">nanchuanicus</tp:taxon-name-part></tp:taxon-name></italic> Z. Y. Liu, Y. Liu &amp; Q. E. Yang, and <tp:taxon-name><tp:taxon-name-part taxon-name-part-type="genus" reg="Sinosenecio">S.</tp:taxon-name-part><tp:taxon-name-part taxon-name-part-type="species" reg="globiger">globiger</tp:taxon-name-part><tp:taxon-name-part taxon-name-part-type="infraspecific-rank">var.</tp:taxon-name-part><tp:taxon-name-part taxon-name-part-type="variety" reg="adenophyllus">adenophyllus</tp:taxon-name-part></tp:taxon-name> C.Jeffrey &amp; Y.L.Chen (Fig. <xref ref-type="fig" rid="F4">4</xref>). It can be easily distinguished from these related species by the pinnately veined leaves (vs. palmately).</p><fig id="F4" position="float" orientation="portrait"><object-id xmlns:xlink="http://www.w3.org/1999/xlink" content-type="doi" xlink:type="simple">10.3897/phytokeys.252.141719.figure4</object-id><object-id xmlns:xlink="http://www.w3.org/1999/xlink" content-type="arpha" xlink:type="simple">EDF77BD2-7676-5BF1-A059-4E82032B1ECF</object-id><label>Figure 4.</label><caption><p>Bayesian phylogenetic tree based on ITS sequence data, showing the phylogenetic position of <italic><tp:taxon-name><tp:taxon-name-part taxon-name-part-type="genus" reg="Sinosenecio">Sinosenecio</tp:taxon-name-part><tp:taxon-name-part taxon-name-part-type="species" reg="tongziensis">tongziensis</tp:taxon-name-part></tp:taxon-name></italic>. Numbers at the nodes are Bayesian posterior probabilities. <italic><tp:taxon-name><tp:taxon-name-part taxon-name-part-type="genus" reg="Nemosenecio">Nemosenecio</tp:taxon-name-part></tp:taxon-name></italic> and <italic><tp:taxon-name><tp:taxon-name-part taxon-name-part-type="genus" reg="Tephroseris">Tephroseris</tp:taxon-name-part></tp:taxon-name></italic> are highlighted in green and yellow, while <italic><tp:taxon-name><tp:taxon-name-part taxon-name-part-type="genus" reg="Sinosenecio">S.</tp:taxon-name-part><tp:taxon-name-part taxon-name-part-type="species" reg="tongziensis">tongziensis</tp:taxon-name-part></tp:taxon-name></italic> and <italic><tp:taxon-name><tp:taxon-name-part taxon-name-part-type="genus" reg="Sinosenecio">S.</tp:taxon-name-part><tp:taxon-name-part taxon-name-part-type="species" reg="changii">changii</tp:taxon-name-part></tp:taxon-name></italic> are noted in red and blue respectively. GenBank accession numbers were provided for three accessions of <italic><tp:taxon-name><tp:taxon-name-part taxon-name-part-type="genus" reg="Sinosenecio">S.</tp:taxon-name-part><tp:taxon-name-part taxon-name-part-type="species" reg="changii">changii</tp:taxon-name-part></tp:taxon-name></italic>.</p></caption><graphic xmlns:xlink="http://www.w3.org/1999/xlink" xlink:href="phytokeys-252-187_article-141719__-g004.jpg" position="float" orientation="portrait" xlink:type="simple" id="oo_1256550.jpg"><uri content-type="original_file" xlink:type="simple">https://binary.pensoft.net/fig/1256550</uri></graphic></fig></tp:treatment-sec><ref-list><ref id="B7"><mixed-citation xmlns:xlink="http://www.w3.org/1999/xlink" xlink:type="simple">IUCN Standards and Petitions Committee (<year>2022</year>) Guidelines for Using the IUCN Red List Categories and Criteria (Version 15.1). Prepared by the Standards and Petitions Committee. <ext-link xlink:href="http://www.iucnredlist.org/documents/RedListGuidelines.pdf" ext-link-type="uri" xlink:type="simple">http://www.iucnredlist.org/documents/RedListGuidelines.pdf</ext-link></mixed-citation></ref><ref id="B21"><mixed-citation xmlns:xlink="http://www.w3.org/1999/xlink" xlink:type="simple"><person-group><name name-style="western"><surname>Wang</surname><given-names>L-Y</given-names></name><name name-style="western"><surname>Pelser</surname><given-names>PB</given-names></name><name name-style="western"><surname>Nordenstam</surname><given-names>B</given-names></name><name name-style="western"><surname>Liu</surname><given-names>J-Q</given-names></name></person-group> (<year>2009</year>) <article-title>Strong incongruence between the ITS phylogeny and generic delimitation in the <italic><tp:taxon-name><tp:taxon-name-part taxon-name-part-type="genus">Nemosenecio</tp:taxon-name-part></tp:taxon-name></italic>-<italic><tp:taxon-name><tp:taxon-name-part taxon-name-part-type="genus">Sinosenecio</tp:taxon-name-part></tp:taxon-name></italic>-<italic><tp:taxon-name><tp:taxon-name-part taxon-name-part-type="genus">Tephroseris</tp:taxon-name-part></tp:taxon-name></italic> assemblage (<tp:taxon-name><tp:taxon-name-part taxon-name-part-type="family">Asteraceae</tp:taxon-name-part></tp:taxon-name>: <tp:taxon-name><tp:taxon-name-part taxon-name-part-type="tribe">Senecioneae</tp:taxon-name-part></tp:taxon-name>).</article-title><source>Botanical Studies</source><volume>50</volume>: <fpage>435</fpage>–<lpage>442</lpage>.</mixed-citation></ref><ref id="B17"><mixed-citation xmlns:xlink="http://www.w3.org/1999/xlink" xlink:type="simple"><person-group><name name-style="western"><surname>Ren</surname><given-names>C</given-names></name><name name-style="western"><surname>Hong</surname><given-names>Y</given-names></name><name name-style="western"><surname>Wang</surname><given-names>L</given-names></name><name name-style="western"><surname>Yang</surname><given-names>QE</given-names></name></person-group> (<year>2017</year>) <article-title>Generic recircumscription of Parasenecio (<tp:taxon-name><tp:taxon-name-part taxon-name-part-type="family">Asteraceae</tp:taxon-name-part></tp:taxon-name>: <tp:taxon-name><tp:taxon-name-part taxon-name-part-type="tribe">Senecioneae</tp:taxon-name-part></tp:taxon-name>) based on nuclear ribosomal and plastid DNA sequences, with descriptions of two new genera.</article-title><source>Botanical Journal of the Linnean Society</source><volume>184</volume>(<issue>4</issue>): <fpage>418</fpage>–<lpage>443</lpage>. <ext-link xlink:href="10.1093/botlinnean/box034" ext-link-type="doi" xlink:type="simple">https://doi.org/10.1093/botlinnean/box034</ext-link></mixed-citation></ref><ref id="B22"><mixed-citation xmlns:xlink="http://www.w3.org/1999/xlink" xlink:type="simple"><person-group><name name-style="western"><surname>Zou</surname><given-names>CY</given-names></name><name name-style="western"><surname>Liu</surname><given-names>Y</given-names></name><name name-style="western"><surname>Liu</surname><given-names>Y</given-names></name></person-group> (<year>2020</year>) <article-title><italic><tp:taxon-name><tp:taxon-name-part taxon-name-part-type="genus">Sinosenecio</tp:taxon-name-part><tp:taxon-name-part taxon-name-part-type="species">ovatifolius</tp:taxon-name-part></tp:taxon-name></italic> (<tp:taxon-name><tp:taxon-name-part taxon-name-part-type="family">Asteraceae</tp:taxon-name-part></tp:taxon-name>), a new species from Guangxi, China.</article-title><source>Phytotaxa</source><volume>460</volume>: <fpage>149</fpage>–<lpage>159</lpage>. <ext-link xlink:href="10.11646/phytotaxa.460.2.5" ext-link-type="doi" xlink:type="simple">https://doi.org/10.11646/phytotaxa.460.2.5</ext-link></mixed-citation></ref></ref-list></tp:taxon-treatment>
