# Supplementary material for: ﻿Sinoseneciotongziensis (Asteraceae), a new species from north Guizhou, China
Source: PhytoKeys. 2025 Feb 20;252:187–96. doi: 10.3897/phytokeys.252.141719 (PMC11868800; doi:10.3897/phytokeys.252.141719)
Supplement: Supplementary material 1 — Supplementary information [file phytokeys-252-187_article-141719__-s001.xlsx]

## Sheet: Sheet1
Species name	Specimen voucher/Isolate*	Accession no.
Nemosenecio formosanus	R193	KU696044
Nemosenecio incisifolius	Y3214	KU696045
Nemosenecio nikoensis	Tomiki Kobayashi 34795	EF538265
Nemosenecio yunnanensis	W52	KU696047
Sinosenecio albonervius	Y632	KU696079
Sinosenecio baojingensis	Y554	KU696080
Sinosenecio bodinieri	Y673	KU696081
Sinosenecio changii	1992-01-01	KT149885
Sinosenecio changii	92-1	KT150040
Sinosenecio changii	92-2	KU696082
Sinosenecio chienii	Y950	KU696084
Sinosenecio confervifer	2008042-2	KT149891
Sinosenecio cyclaminifolius	Y748	KU696087
Sinosenecio denticulatus	LY64	KU696088
Sinosenecio dryas	LY93	KU696089
Sinosenecio eriopodus	568-2	KT150043
Sinosenecio euosmus	D.E. Bouford, M.J. Donoghue & R.H. Ree 27625	GU818710
Sinosenecio fangianus	Y1027	KU696094
Sinosenecio fanjingshanicus	672	KT149887
Sinosenecio globiger	2009059-1	KT149897
Sinosenecio globigerus	LY59	KU696108
Sinosenecio guangxiensis	R46	KU696110
Sinosenecio hederifolius	LY7	KU696111
Sinosenecio homogyniphyllus	LY79	KU696114
Sinosenecio hupingshanensis	Y613	KU696115
Sinosenecio jiangxiensis	2008017-3	KT149881
Sinosenecio jishouensis	Y544	KU696116
Sinosenecio jiuhuashanicus	LY144	KU696117
Sinosenecio koreanus	Yangqe0155	JF978607
Sinosenecio koreanus	Yangqe0153	JF978608
Sinosenecio latouchei	Yangqe0077	JF978612
Sinosenecio leiboensis	Y863	KU696118
Sinosenecio ligularioides	Y948	KU696119
Sinosenecio nanchuanicus	2008035	KT149895
Sinosenecio oldhamianus	Yangqe0081	JF978618
Sinosenecio ovatifolius	sinoLS	MT522620
Sinosenecio palmatisectus	LY6	KU696125
Sinosenecio peltatus	LY2013143	MK818500
Sinosenecio rotundifolius	LY86	KU696126
Sinosenecio saxatilis	2008025	KT149882
Sinosenecio septilobus	Yangqe0069	JF978624
Sinosenecio sichuanicus	LY74	KU696127
Sinosenecio subcoriaceus	LY36	KU696128
Sinosenecio subrosulatus	LY81	KU696129
Sinosenecio sungpanensis	Y1042	KU696130
Sinosenecio tongziensis	ZY: ZRB1607_1	PP556465
Sinosenecio tongziensis	ZY: ZRB1607_2	PP556466
Sinosenecio villifer	Yangqe0137	JF978635
Sinosenecio villiferus	R507	KU696131
Sinosenecio wuyiensis	238	KT149878
Sinosenecio yangii	Deng14231	OM413747
Sinosenecio yilingii	LY69	KU696132
Tephroseris changii	801	AY176164
Tephroseris flammea	R299	KU696137
Tephroseris kirilowii	Q063	MH711065
Tephroseris koreana	LY47	KU696138
Tephroseris palustris	Tep7	MW779519
Tephroseris pseudosonchus	Y655	KU696139
Tephroseris rufa	834	AY176166
*: Vouchers were priorly provided and isolates were provided if there is no voucher in the database.
